# Supplementary material for: Screening and Treatment of Vitamin D Deficiency in UK Patients with Crohn’s Disease: Self-Reported Practice among Gastroenterologists
Source: Nutrients. 2020 Apr 11;12(4):1064. doi: 10.3390/nu12041064 (PMC7230977; doi:10.3390/nu12041064)
Supplement: Supplementary file 1 [file nutrients-12-01064-s001.zip]

Archive with 1 entries (1 files):
- VitaminDScreeningInCrohnSDisea (1).pdf 16032019 V1.0.pdf
